# Supplementary material for: Phenylseleninate-Connected Telluroxane Clusters
Source: Inorg Chem. 2024 Aug 26;63(36):16590–4. doi: 10.1021/acs.inorgchem.4c02274 (PMC11388459; doi:10.1021/acs.inorgchem.4c02274)
Supplement: Supplementary file 2 — ic4c02274_si_002.xyz [file ic4c02274_si_002.xyz]

510
TeCa	Energy: -8005003.8911604
Te        -5.69568        4.80083       -1.75370
O         -4.14108        5.53973       -2.60020
C         -7.00187        5.65360       -3.23610
C         -8.33392        5.24087       -3.35770
H         -8.75591        4.49983       -2.69000
C         -9.12975        5.80118       -4.36190
H        -10.15899        5.47731       -4.46300
C         -8.60382        6.76551       -5.22400
H         -9.22977        7.20169       -5.99430
C         -7.27457        7.17414       -5.08920
H         -6.86267        7.93318       -5.74530
C         -6.46494        6.61963       -4.09460
H         -5.43680        6.93810       -3.98480
Te        -6.34965        1.13372       -2.42150
O         -5.48950        3.06121       -2.63380
C         -7.81259        1.58611       -3.91330
C         -7.42952        2.11856       -5.14740
H         -6.39030        2.33852       -5.35200
C         -8.40699        2.36838       -6.11560
H         -8.11124        2.78234       -7.07290
C         -9.75103        2.09766       -5.84410
H        -10.50610        2.29815       -6.59610
C        -10.12689        1.57421       -4.60290
H        -11.16912        1.36734       -4.38770
C         -9.15773        1.31038       -3.62980
H         -9.45388        0.89522       -2.67080
Te        -7.03732       -2.50689       -1.84140
O         -6.94210       -0.83161       -2.77430
C         -8.47662       -3.24181       -3.26750
C         -8.81229       -4.60046       -3.31910
H         -8.37518       -5.31292       -2.62980
C         -9.73085       -5.04085       -4.27690
H         -9.98808       -6.09291       -4.32010
C        -10.31143       -4.13457       -5.16650
H        -11.02958       -4.48148       -5.90110
C         -9.97396       -2.78031       -5.10410
H        -10.43096       -2.06906       -5.78360
C         -9.05480       -2.32583       -4.15500
H         -8.79446       -1.27677       -4.10100
Te        -4.22063       -4.88316       -2.45480
O         -5.48222       -3.26590       -2.78940
C         -5.29827       -5.99962       -3.91650
C         -5.58325       -7.34918       -3.67100
H         -5.27631       -7.82812       -2.74640
C         -6.27434       -8.08319       -4.64050
H         -6.50638       -9.12536       -4.45340
C         -6.65886       -7.47614       -5.83990
H         -7.19164       -8.05127       -6.58900
C         -6.36879       -6.12858       -6.07210
H         -6.67533       -5.65014       -6.99510
C         -5.69459       -5.37757       -5.10440
H         -5.49416       -4.32699       -5.26940
Te        -1.37195       -7.35963       -1.82840
O         -2.77322       -6.38744       -2.69250
C         -1.41025       -8.92232       -3.30490
C         -0.45588       -9.94664       -3.30320
H          0.31271       -9.99704       -2.54120
C         -0.50321      -10.91984       -4.30610
H          0.23599      -11.71233       -4.31030
C         -1.49310      -10.87221       -5.29010
H         -1.52820      -11.63541       -6.05950
C         -2.44267       -9.84769       -5.27830
H         -3.22287       -9.81359       -6.03110
C         -2.40674       -8.86539       -4.28530
H         -3.14764       -8.07680       -4.26280
Te         2.09682       -6.04467       -2.38080
O          0.04779       -6.31541       -2.71380
C          2.52173       -7.56573       -3.81540
C          3.48060       -8.53905       -3.50490
H          3.98820       -8.54012       -2.54490
C          3.78207       -9.52279       -4.45230
H          4.51778      -10.28289       -4.21480
C          3.13917       -9.52261       -5.69380
H          3.37797      -10.28664       -6.42530
C          2.18330       -8.54729       -5.99140
H          1.67530       -8.55042       -6.94890
C          1.86283       -7.56574       -5.04840
H          1.11022       -6.82025       -5.27070
Te         0.09258        3.65158       -3.81950
O         -1.80741        4.55193       -3.56430
O         -1.10341        2.22404       -4.34390
C          0.29879        4.53916       -5.75330
C         -0.54056        4.13327       -6.79720
H         -1.30076        3.38076       -6.62520
C         -0.40259        4.73005       -8.05490
H         -1.06232        4.43043       -8.86170
C          0.56344        5.72082       -8.26030
H          0.66270        6.18521       -9.23520
C          1.39559        6.12032       -7.21020
H          2.14009        6.89322       -7.36240
C          1.26982        5.53073       -5.94700
H          1.91686        5.83935       -5.13390
Te        -3.12695        1.89540       -3.75740
O         -4.87550        0.72223       -3.59180
O         -2.51247        0.17402       -4.39340
C         -3.77986        2.62508       -5.65410
C         -3.83237        1.73759       -6.73560
H         -3.55201        0.69906       -6.60370
C         -4.27121        2.20475       -7.97910
H         -4.32810        1.51806       -8.81650
C         -4.65294        3.54190       -8.13280
H         -4.99829        3.89824       -9.09710
C         -4.59763        4.41819       -7.04490
H         -4.89979        5.45313       -7.15570
C         -4.15838        3.96573       -5.79530
H         -4.11170        4.64673       -4.95420
Te        -3.23162       -1.73119       -3.82380
O         -3.06399       -3.84581       -3.59000
O         -1.41697       -2.07602       -4.40010
C         -4.17025       -1.96036       -5.73210
C         -3.44282       -2.49996       -6.79810
H         -2.41526       -2.80749       -6.65240
C         -4.06504       -2.66098       -8.04030
H         -3.50820       -3.09415       -8.86410
C         -5.40139       -2.28491       -8.20930
H         -5.88241       -2.41494       -9.17260
C         -6.12122       -1.74951       -7.13710
H         -7.15949       -1.46328       -7.26010
C         -5.51080       -1.58339       -5.88850
H         -6.07125       -1.17012       -5.05830
Ca        -0.01660       -0.00100       -4.58570
I         -6.06420        7.69168        0.05050
I         -8.34167        3.34278        0.02950
I         -9.62418       -1.40496        0.04860
I         -7.05092       -5.57349        0.01560
I         -4.10928       -0.61707        0.02840
Te        -2.12402        6.03617       -2.38100
O         -0.07988        6.31981       -2.72390
C         -2.56662        7.54583       -3.82220
Te         1.34245        7.35192       -1.83480
C         -3.50709        8.53395       -3.50200
C         -1.93982        7.51985       -5.07150
O          2.74413        6.37434       -2.69620
C          1.40105        8.90742       -3.31830
O          1.38107        2.06212       -4.42520
H         -3.99289        8.55301       -2.53100
C         -3.82047        9.50809       -4.45560
C         -2.27270        8.49139       -6.02030
H         -1.20252        6.76215       -5.30250
O          1.06932       -2.23224       -4.31800
O          2.48118       -0.18132       -4.40460
Te         4.18673        4.87366       -2.47580
C          0.39328        9.87605       -3.39470
C          2.46525        8.89978       -4.22670
Te         3.20043        1.73208       -3.85290
H         -4.54197       10.27928       -4.21130
C         -3.20887        9.48271       -5.71290
H         -1.78890        8.47273       -6.99010
Te        -0.12127       -3.65979       -3.78750
Te         3.10156       -1.89390       -3.75870
O          5.45262        3.25489       -2.83030
C          5.26168        5.99912       -3.93170
O          3.03040        3.84021       -3.61430
H         -0.42832        9.88895       -2.68890
C          0.45600       10.84274       -4.40320
C          2.51578        9.87487       -5.22610
H          3.24356        8.15188       -4.14950
C          4.09876        1.96617       -5.77770
H         -3.45777       10.23884       -6.44930
O          1.77331       -4.56583       -3.57190
C         -0.33438       -4.49496       -5.74910
O          5.46051       -3.06381       -2.65820
O          4.85141       -0.72713       -3.62330
C          3.74446       -2.63679       -5.65590
Te         7.01793        2.50499       -1.90160
C          5.61715        7.32297       -3.64260
C          5.58260        5.41178       -5.15910
H         -0.32540       11.59084       -4.46830
C          1.51330       10.84400       -5.31540
H          3.34758        9.87816       -5.92200
C          3.33773        2.49327       -6.82760
C          5.44091        1.60819       -5.96180
C          0.57897       -4.13498       -6.75000
C         -1.39029       -5.37432       -6.01930
Te         5.66578       -4.79924       -1.77630
Te         6.33436       -1.12982       -2.46140
C          3.79288       -1.75369       -6.74130
C          4.13329       -3.97544       -5.79130
O          6.92301        0.82610       -2.83310
C          8.43862        3.24131       -3.34560
H          5.36821        7.77530       -2.68740
C          6.30475        8.06628       -4.60760
C          6.25610        6.17179       -6.12000
H          5.32177        4.38131       -5.36210
H          1.55910       11.60180       -6.08940
H          2.30766        2.78550       -6.66140
C          3.93155        2.66109       -8.08300
C          6.02153        1.78222       -7.22350
H          6.02506        1.20432       -5.14300
O          4.11249       -5.54943       -2.62060
H          1.42655       -3.50259       -6.51110
C          0.42020       -4.65126       -8.04160
C         -1.53386       -5.88751       -7.31430
H         -2.09213       -5.64933       -5.24030
C          6.97197       -5.66070       -3.25480
C          7.78740       -1.60061       -3.95700
H          3.50841       -0.71596       -6.61270
C          4.23312       -2.22385       -7.98340
C          4.57453       -4.43099       -7.03920
H          4.09230       -4.65243       -4.94660
C          8.76190        4.60257       -3.40670
C          9.01500        2.32663       -4.23570
H          6.59058        9.08855       -4.38760
C          6.61717        7.49374       -5.84440
H          6.50484        5.72056       -7.07360
H          3.35050        3.08456       -8.89480
C          5.27000        2.30562       -8.27990
H          7.06150        1.51339       -7.36910
H          1.13954       -4.39145       -8.81080
C         -0.63721       -5.52312       -8.32290
H         -2.34875       -6.57020       -7.52650
C          8.30643       -5.25498       -3.37380
C          6.43295       -6.62583       -4.11320
C          7.39863       -2.15066       -5.18140
C          9.13353       -1.31788       -3.68510
H          4.28850       -1.53966       -8.82310
C          4.62264       -3.55970       -8.13150
H          4.88600       -5.46383       -7.14470
H          8.32649        5.31422       -2.71550
C          9.66556        5.04695       -4.37680
C          9.91946        2.78502       -5.19700
H          8.76307        1.27577       -4.17530
H          7.14795        8.07577       -6.58950
H          5.72832        2.44286       -9.25320
H         -0.75366       -5.92741       -9.32240
H          8.72992       -4.51433       -2.70670
C          9.10245       -5.82128       -4.37440
C          7.24268       -7.18644       -5.10420
H          5.40281       -6.93870       -4.00600
H          6.35880       -2.37553       -5.37680
C          8.37119       -2.41168       -6.15170
C         10.09780       -1.59281       -4.66010
H          9.43379       -0.88752       -2.73410
H          4.97110       -3.91784       -9.09410
H          9.91229        6.10112       -4.42770
C         10.24414        4.14197       -5.26900
H         10.37477        2.07526       -5.87920
H         10.13339       -5.50271       -4.47340
C          8.57433       -6.78491       -5.23600
H          6.82908       -7.94508       -5.75990
H          8.07094       -2.83875       -7.10170
C          9.71613       -2.13436       -5.89160
H         11.14073       -1.37984       -4.45420
H         10.95028        4.49208       -6.01350
H          9.20047       -7.22599       -6.00340
H         10.46730       -2.34306       -6.64530
Te        -0.29732       -6.36787        2.35110
Te        -4.08960       -6.19057        1.75480
O          1.74152       -6.05043        2.72280
C         -0.29912       -7.94536        3.78930
O         -2.36853       -6.46320        2.56250
O         -0.42022       -4.84795        3.53040
I          1.29586       -8.87407        0.01530
C         -5.07085       -7.38945        3.24900
O         -4.38098       -4.47424        2.64840
I         -3.65797       -9.08483       -0.07790
Te         3.40154       -6.65104        1.84020
Te         1.14246       -3.47045        3.81680
C          0.29550       -7.75074        5.03910
C         -0.92748       -9.15528        3.46560
C         -6.46285       -7.37437        3.39680
C         -4.26525       -8.16405        4.09120
Te        -5.77237       -2.86926        2.47320
Te        -2.45254       -2.67939        3.76060
O          4.47872       -5.32928        2.71140
C          3.88145       -8.13391        3.32390
I          6.05491       -7.69499        0.05730
O          1.98170       -1.61586        4.55540
O         -0.39711       -2.41385        4.29460
C          1.55895       -4.30280        5.74190
H          0.79472       -6.82001        5.27250
C          0.24537       -8.77923        5.98520
C         -0.95761      -10.18118        4.41580
H         -1.38900       -9.30612        2.49440
I          0.53052       -2.98647       -0.01520
H         -7.09147       -6.78379        2.74190
C         -7.04695       -8.14049        4.41050
C         -4.86425       -8.92877        5.09540
H         -3.19145       -8.17579        3.96210
C         -7.02508       -3.72930        3.97670
O         -6.88115       -1.15201        2.84580
O         -4.46326       -2.07003        3.63850
O         -2.34691       -0.86430        4.42100
C         -2.83696       -3.58584        5.65520
Te         5.41986       -3.46400        2.46560
C          3.20209       -9.35682        3.37530
C          4.87739       -7.82243        4.25660
Te         3.60131       -0.75967        3.88780
Ca        -0.01709        0.02450        4.58290
C          0.64307       -4.14069        6.78730
C          2.75356       -5.01236        5.92820
H          0.70489       -8.62939        6.95540
C         -0.37809       -9.99085        5.67410
H         -1.43613      -11.12182        4.16800
H         -8.12355       -8.12375        4.53180
C         -6.25185       -8.91659        5.25640
H         -4.24023       -9.54016        5.73830
C         -8.39360       -3.86212        3.70150
C         -6.49513       -4.12256        5.20870
Te        -7.45064        0.42306        1.90310
Te        -3.58320        0.76916        3.85730
C         -3.13355       -2.76140        6.74740
C         -2.81484       -4.97994        5.78270
O          6.14330       -1.54460        2.79560
C          6.86296       -4.23599        3.83070
O          4.05344       -2.82383        3.66960
I          8.29657       -3.33878       -0.00370
H          2.43556       -9.60462        2.65130
C          3.52548      -10.27176        4.38220
C          5.19217       -8.74937        5.25370
H          5.40402       -6.87880        4.19710
C          4.56431       -0.71059        5.80050
O          2.35352        0.87429        4.41320
O         -1.92579        1.59785        4.41200
O          0.41042        2.43584        4.29470
H         -0.28686       -3.61017        6.62130
C          0.93070       -4.69612        8.03900
C          3.02708       -5.56539        7.18490
H          3.45474       -5.13875        5.11060
H         -0.40699      -10.78865        6.40790
H         -6.71313       -9.51474        6.03430
H         -8.80496       -3.55407        2.74440
C         -9.23636       -4.39761        4.68070
C         -7.34980       -4.64845        6.18240
H         -5.43652       -4.02320        5.40750
C         -9.02350        0.73316        3.34290
O         -6.15959        1.59279        2.82280
O         -4.00553        2.83802        3.60410
C         -4.50020        0.74818        5.78580
H         -3.16811       -1.68509        6.62560
C         -3.40673       -3.34676        7.98830
C         -3.09411       -5.55180        7.02930
H         -2.58422       -5.61077        4.93310
Te         7.43425       -0.39486        1.83890
C          7.45730       -5.47487        3.55590
C          7.21885       -3.49534        4.96190
H          2.99765      -11.21729        4.42720
C          4.51752       -9.97119        5.31770
H          5.97510       -8.51638        5.96740
C          4.37797       -1.79267        6.67090
C          5.36345        0.37920        6.16700
Te         2.45325        2.69298        3.75770
Te        -1.13565        3.48234        3.78930
H          0.21401       -4.58923        8.84580
C          2.11980       -5.40558        8.23710
H          3.94191       -6.12901        7.32880
H        -10.29478       -4.50607        4.47250
C         -8.71551       -4.78588        5.91900
H         -6.94004       -4.95511        7.13800
C         -9.71454        1.94965        3.40430
C         -9.32114       -0.30720        4.23190
Te        -5.40214        3.50190        2.46010
C         -3.90421        1.45550        6.83630
C         -5.69379        0.03773        5.97170
H         -3.65075       -2.71343        8.83400
C         -3.38691       -4.73876        8.12840
H         -3.08785       -6.63090        7.12870
O          6.89385        1.16531        2.81660
C          9.02751       -0.75347        3.23910
I          9.62728        1.36055       -0.03240
I          4.14169        0.65566        0.00880
H          7.19542       -6.03763        2.66560
C          8.41313       -5.98019        4.44210
C          8.16728       -4.01936        5.84570
H          6.77758       -2.52448        5.14450
H          4.76892      -10.68972        6.08980
H          3.78846       -2.64899        6.36650
C          4.98597       -1.77095        7.93010
C          5.97335        0.38372        7.42690
H          5.49706        1.21299        5.48870
O          4.43289        4.51422        2.69330
O          4.46807        2.08052        3.63260
C          2.79757        3.61134        5.65470
O         -1.70581        6.08972        2.69310
O          0.44333        4.86814        3.53070
C         -1.57964        4.27950        5.72160
H          2.33435       -5.84110        9.20680
H         -9.37367       -5.19849        6.67570
H         -9.49524        2.75532        2.71400
C        -10.70692        2.12258        4.37410
C        -10.31821       -0.12077        5.19280
H         -8.78526       -1.24557        4.17140
O         -4.43491        5.34657        2.66800
C         -6.75274        4.28847        3.90830
I         -0.45731        2.98276       -0.01430
H         -2.99104        2.01498        6.67030
C         -4.51531        1.44888        8.09460
C         -6.29369        0.04131        7.23620
H         -6.14956       -0.50671        5.15250
H         -3.60687       -5.18864        9.09040
Te         5.80028        2.89845        2.49800
C         10.13240       -1.54341        2.90090
C          8.91228       -0.18365        4.51290
H          8.88511       -6.93235        4.22850
C          8.76152       -5.25734        5.58660
H          8.44986       -3.44710        6.72140
H          4.84237       -2.60873        8.60340
C          5.78231       -0.68485        8.30710
H          6.58906        1.22945        7.71260
Te         4.11951        6.20496        1.74940
C          2.91806        2.80122        6.78900
C          2.88075        5.00582        5.74770
Te        -3.36233        6.68013        1.80920
Te         0.34063        6.39155        2.36180
C         -0.67887        4.09668        6.77670
C         -2.77605        4.98666        5.90270
H        -11.23860        3.06565        4.42560
C        -11.00956        1.09112        5.26530
H        -10.55702       -0.93004        5.87420
C         -7.46649        5.45616        3.60860
C         -6.89813        3.64319        5.13980
H         -4.06484        2.00672        8.90800
C         -5.70660        0.74343        8.29320
H         -7.22056       -0.50097        7.38390
C          7.02198        3.69609        4.06440
I          7.05162        5.56029       -0.03420
H         10.22535       -1.97882        1.91320
C         11.12717       -1.76864        3.85730
C          9.91355       -0.41808        5.45870
H          8.06406        0.44616        4.74930
H          9.50577       -5.65283        6.26870
H          6.25602       -0.67451        9.28260
O          2.41514        6.47858        2.59070
C          5.12287        7.44144        3.19830
I          3.65177        9.06403       -0.08350
H          2.84433        1.72383        6.69940
C          3.13854        3.40039        8.03410
C          3.10053        5.59170        6.99950
H          2.76543        5.62754        4.86840
C         -3.85444        8.15289        3.29680
I         -1.28155        8.90936       -0.00660
C          0.33803        7.95455        3.81430
H          0.24876        3.56057        6.61890
C         -0.98240        4.63302        8.03260
C         -3.06548        5.51929        7.16400
H         -3.47084        5.12104        5.08150
H        -11.78584        1.22922        6.00970
H         -7.35223        5.95385        2.65030
C         -8.33902        5.98177        4.56710
C         -7.76215        4.18870        6.09410
H         -6.35694        2.73012        5.35160
H         -6.17950        0.74550        9.26920
C          8.41086        3.51901        3.99170
C          6.43687        4.36407        5.14520
H         11.98510       -2.37865        3.59900
C         11.01795       -1.20973        5.13270
H          9.83001        0.02493        6.44520
C          6.51947        7.47276        3.28930
C          4.32676        8.19394        4.06940
H          3.24616        2.77718        8.91520
C          3.23142        4.79198        8.13860
H          3.16877        6.67099        7.07290
C         -3.13889        9.35200        3.39580
C         -4.89228        7.85623        4.18720
C         -0.23430        7.73453        5.07040
C          0.94239        9.17788        3.49560
H         -0.27911        4.50593        8.84790
C         -2.17211        5.34278        8.22500
H         -3.98541        6.07471        7.30600
H         -8.90101        6.88025        4.33910
C         -8.48110        5.35279        5.80780
H         -7.87612        3.69272        7.05100
H          8.86229        2.99305        3.15750
C          9.21612        4.01581        5.02100
C          7.25193        4.84056        6.17660
H          5.36689        4.51850        5.18350
H         11.79512       -1.38563        5.86810
H          7.13950        6.90027        2.61000
C          7.11877        8.26288        4.27550
C          4.94046        8.98086        5.04730
H          3.24866        8.17408        3.97950
H          3.40558        5.25146        9.10540
H         -2.33916        9.58830        2.70450
C         -3.46887       10.25785        4.40870
C         -5.21286        8.77367        5.19110
H         -5.44360        6.92990        4.09450
H         -0.70912        6.79029        5.30200
C         -0.19007        8.75382        6.02640
C          0.96812       10.19357        4.45700
H          1.38951        9.34602        2.52050
H         -2.40035        5.76171        9.19890
H         -9.15705        5.76648        6.54790
H         10.29081        3.88527        4.96680
C          8.63751        4.66818        6.11380
H          6.79789        5.35422        7.01630
H          8.19957        8.28564        4.35110
C          6.33337        9.01478        5.15180
H          4.32374        9.57534        5.71250
H         -2.91255       11.18417        4.49170
C         -4.50261        9.97158        5.30280
H         -6.02599        8.55028        5.87310
H         -0.63289        8.58508        7.00130
C          0.40769        9.97964        5.72010
H          1.42824       11.14471        4.21420
H          9.26686        5.04690        6.91150
H          6.80585        9.63132        5.90820
H         -4.75772       10.68281        6.08050
H          0.43260       10.76984        6.46240
H          1.49015       -1.18210        6.45380
H          0.58501       -0.71048        7.73770
H          0.14400       -0.80302        1.55990
H         -0.07249        0.79061        1.55990
H         -0.13899        0.79582       -1.56090
H          0.13550       -0.78962       -1.56230
H          0.03648       -0.22181       -7.78530
H          0.01839       -1.64591       -7.01030
O          0.00432       -0.66870       -6.91950
O         -0.00720        0.00220       -2.13810
O          0.03520       -0.00651        2.13690
O          0.75902       -0.60370        6.78650
523
TeCaO2SePh	Energy: -8242383.5974110
Te         7.08285        1.74618       -2.02410
O          6.75636        0.12236       -2.98307
C          8.45073        2.47371       -3.51845
C          8.89691        3.80029       -3.51869
H          8.57288        4.50146       -2.75896
C          9.77649        4.22483       -4.52069
H         10.11509        5.25430       -4.52594
C         10.20445        3.33493       -5.50754
H         10.88831        3.66980       -6.27948
C          9.75102        2.01324       -5.49985
H         10.08328        1.31570       -6.26140
C          8.87192        1.57566       -4.50591
H          8.51949        0.55263       -4.49501
Te         4.49379        4.44474       -2.59735
O          5.52079        2.64898       -2.85100
C          5.64611        5.37666       -4.13887
C          5.86501        4.73239       -5.35993
H          5.47448        3.73867       -5.53402
C          6.59938        5.38521       -6.35442
H          6.76712        4.88755       -7.30267
C          7.12088        6.66104       -6.12076
H          7.69482        7.16076       -6.89338
C          6.91013        7.29313       -4.89161
H          7.31653        8.28097       -4.70559
C          6.16508        6.65600       -3.89378
H          5.98912        7.15882       -2.94692
Te         1.94758        7.13701       -1.94976
O          3.21278        6.07660       -2.91867
C          2.14150        8.73116       -3.38999
C          1.24571        9.80763       -3.40160
H          0.44795        9.88105       -2.67224
C          1.38780       10.80444       -4.37205
H          0.69185       11.63526       -4.38412
C          2.41583       10.73038       -5.31408
H          2.52525       11.51101       -6.05867
C          3.30784        9.65531       -5.29157
H          4.11674        9.59827       -6.01204
C          3.17561        8.64978       -4.33049
H          3.86764        7.81807       -4.30712
Te        -1.65460        6.25232       -2.47789
O          0.38726        6.32045       -2.84404
C         -1.95547        7.76875       -3.94575
C         -2.87879        8.79104       -3.69034
H         -3.43155        8.82732       -2.75659
C         -3.08678        9.77511       -4.66222
H         -3.79328       10.57387       -4.46755
C         -2.39054        9.72461       -5.87366
H         -2.55834       10.48877       -6.62449
C         -1.47156        8.69948       -6.11577
H         -0.92007        8.66297       -7.04819
C         -1.24009        7.71910       -5.14624
H         -0.50822        6.94103       -5.31984
Te        -5.32358        5.38999       -1.79683
O         -3.72575        5.95288       -2.68125
C         -6.58585        6.32276       -3.26618
C         -7.97445        6.14505       -3.24803
H         -8.45497        5.55490       -2.47687
C         -8.74835        6.74452       -4.24642
H         -9.82322        6.60612       -4.23815
C         -8.14306        7.51429       -5.24219
H         -8.75086        7.98268       -6.00822
C         -6.75691        7.68825       -5.24671
H         -6.28240        8.29684       -6.00876
C         -5.96926        7.09268       -4.25816
H         -4.89636        7.23451       -4.24753
Te        -6.29367        1.79835       -2.30391
O         -5.32509        3.61991       -2.66437
C         -7.80007        2.33006       -3.71815
C         -9.14510        2.11856       -3.38759
H         -9.42776        1.71149       -2.42137
C        -10.13363        2.44141       -4.32283
H        -11.17644        2.28720       -4.06982
C         -9.77670        2.95787       -5.57212
H        -10.54713        3.20497       -6.29408
C         -8.43147        3.16554       -5.88977
H         -8.15168        3.57530       -6.85349
C         -7.43374        2.85915       -4.95921
H         -6.39251        3.03524       -5.19698
Te         2.72262       -2.23810       -3.90280
O          4.55737       -1.21904       -3.72097
O          2.24713       -0.44113       -4.44032
C          3.27124       -2.95941       -5.83884
C          3.44405       -2.05449       -6.89185
H          3.31034       -0.99240       -6.72558
C          3.81369       -2.53603       -8.15212
H          3.96411       -1.83582       -8.96636
C          4.00858       -3.90665       -8.35122
H          4.29969       -4.27508       -9.32884
C          3.83647       -4.80242       -7.29167
H          3.99031       -5.86521       -7.44016
C          3.46598       -4.33421       -6.02575
H          3.32719       -5.02824       -5.20498
Te         3.18189        1.39556       -3.87774
O          3.22314        3.49940       -3.69552
O          1.40102        1.89592       -4.45146
C          4.07564        1.50611       -5.81436
C          3.34797        2.08998       -6.85810
H          2.35685        2.48790       -6.67695
C          3.92481        2.16981       -8.13000
H          3.37090        2.63650       -8.93703
C          5.21264        1.66993       -8.35017
H          5.65793        1.73783       -9.33676
C          5.92969        1.08947       -7.29977
H          6.92974        0.70517       -7.46448
C          5.36595        1.00290       -6.02143
H          5.91974        0.55108       -5.20723
Te         0.29962        3.59221       -3.85644
O         -1.51240        4.69727       -3.59866
O         -1.05651        2.32291       -4.40107
C          0.62138        4.47781       -5.77707
C         -0.23722        4.15838       -6.83412
H         -1.06300        3.47711       -6.67406
C         -0.02892        4.74427       -8.08704
H         -0.70326        4.51166       -8.90406
C          1.02942        5.63895       -8.27587
H          1.18595        6.09458       -9.24751
C          1.88137        5.95287       -7.21283
H          2.69938        6.65046       -7.35115
C          1.68341        5.37446       -5.95362
H          2.34481        5.61876       -5.13081
Ca        -0.19444       -0.02615       -4.60563
I          7.66421        4.62088        0.05856
I          4.45206        8.53719       -0.17302
I         -0.48896        8.98622       -0.01626
I          1.87560        3.69757       -0.01986
Te         6.01365       -1.80178       -2.60420
O          5.04481       -3.63254       -2.85271
C          7.42743       -2.36801       -4.10242
Te         5.06567       -5.35936       -1.89793
C          8.75584       -1.94086       -3.97047
C          7.02151       -3.13410       -5.19866
O          3.42835       -5.93384       -2.70554
C          6.25594       -6.37140       -3.38041
O          0.66636       -2.36305       -4.45849
H          9.05839       -1.33202       -3.12473
C          9.68468       -2.28869       -4.95596
C          7.95645       -3.45929       -6.18694
H          5.99868       -3.47703       -5.28210
O         -2.63311        0.39565       -4.29499
O         -1.79370       -1.94818       -4.38403
Te         1.36941       -6.24315       -2.46066
C          7.64923       -6.24067       -3.41277
C          5.58420       -7.15228       -4.32704
Te        -0.64645       -3.64381       -3.84464
H         10.71533       -1.96617       -4.85704
C          9.28378       -3.04092       -6.06465
H          7.64100       -4.04730       -7.04087
Te        -3.08450        2.20044       -3.76518
Te        -3.53365       -1.45063       -3.70818
O         -0.68877       -6.34503       -2.78453
C          1.64778       -7.78614       -3.90551
O          1.17565       -4.72580       -3.62829
H          8.17139       -5.64474       -2.67388
C          8.37048       -6.89578       -4.41570
C          6.31878       -7.80287       -5.32180
H          4.50936       -7.26501       -4.27432
C         -1.01879       -4.52750       -5.75472
H         10.00661       -3.30359       -6.82911
O         -4.92389        1.19002       -3.51230
C         -3.67218        2.84313       -5.72382
O         -5.83773       -2.67754       -2.56187
O         -3.60448       -3.55139       -3.56467
C         -4.54732       -1.55240       -5.58631
Te        -2.19315       -7.17522       -1.82413
C          2.54244       -8.82806       -3.62949
C          0.95023       -7.72892       -5.11596
H          9.44930       -6.79478       -4.44550
C          7.70910       -7.67412       -5.36815
H          5.79942       -8.42132       -6.04581
C         -0.18355       -4.20788       -6.83132
C         -2.08296       -5.42674       -5.90307
C         -3.97139        1.88121       -6.69883
C         -3.73671        4.21076       -6.01775
Te        -7.34948       -1.82618       -1.65633
Te        -4.76831       -4.51600       -2.37151
C         -3.87081       -2.09462       -6.68578
C         -5.87172       -1.11010       -5.69465
O         -3.51984       -6.13177       -2.74789
C         -2.44010       -8.77332       -3.24975
H          3.08422       -8.86848       -2.68951
C          2.73714       -9.82660       -4.58936
C          1.16707       -8.72505       -6.07272
H          0.24524       -6.93073       -5.30872
H          8.27611       -8.18558       -6.13796
H          0.64671       -3.52544       -6.69338
C         -0.42032       -4.79897       -8.07690
C         -2.30775       -6.01019       -7.15534
H         -2.72408       -5.67070       -5.06384
O         -7.07234       -0.12956       -2.51472
H         -3.97961        0.82858       -6.44010
C         -4.32282        2.29719       -7.98869
C         -4.09568        4.61304       -7.31018
H         -3.50440        4.94911       -5.25894
C         -8.83534       -2.39521       -3.10657
C         -6.01803       -5.43797       -3.84117
H         -2.85335       -2.45172       -6.57744
C         -4.53285       -2.18754       -7.91493
C         -6.52270       -1.21271       -6.92963
H         -6.38796       -0.69193       -4.83895
C         -1.52074       -9.82769       -3.31472
C         -3.53160       -8.71825       -4.12544
H          3.42215      -10.64000       -4.37907
C          2.05595       -9.77125       -5.80921
H          0.62912       -8.68304       -7.01279
H          0.23459       -4.56722       -8.90964
C         -1.48026       -5.69735       -8.23792
H         -3.12585       -6.71147       -7.27328
H         -4.57569        1.55354       -8.73676
C         -4.38118        3.66131       -8.29349
H         -4.14876        5.67103       -7.54037
C         -9.27185       -3.72020       -3.22134
C         -9.32987       -1.39759       -3.95452
C         -6.24432       -4.82091       -5.07437
C         -6.57924       -6.68797       -3.54353
H         -4.01898       -2.62184       -8.76552
C         -5.85562       -1.74721       -8.03614
H         -7.55142       -0.88194       -7.01360
H         -0.67930       -9.88052       -2.63433
C         -1.69724      -10.82929       -4.27440
C         -3.69702       -9.72870       -5.07621
H         -4.23985       -7.90228       -4.06203
H          2.21282      -10.54707       -6.55041
H         -1.65699       -6.15749       -9.20397
H         -4.66115        3.98133       -9.29105
H         -8.89777       -4.49374       -2.56211
C        -10.20902       -4.04418       -4.20749
C        -10.27033       -1.73590       -4.93087
H         -8.99116       -0.37525       -3.85157
H         -5.81394       -3.85228       -5.29000
C         -7.03705       -5.46907       -6.02663
C         -7.37738       -7.32196       -4.50104
H         -6.39971       -7.16832       -2.58596
H         -6.36779       -1.82931       -8.98863
H         -0.98319      -11.64286       -4.32838
C         -2.78206      -10.78178       -5.15220
H         -4.54866       -9.69258       -5.74694
H        -10.54155       -5.07102       -4.30367
C        -10.70856       -3.05635       -5.05863
H        -10.66422       -0.96003       -5.57842
H         -7.21458       -4.99080       -6.98306
C         -7.60213       -6.71502       -5.74068
H         -7.81648       -8.28725       -4.27535
H         -2.91747      -11.56607       -5.88861
H        -11.44159       -3.31384       -5.81493
H         -8.21992       -7.21178       -6.48063
Te        -5.06262        3.97767        2.35800
Te        -2.70380        6.95156        1.70927
O         -5.99009        2.13748        2.75672
C         -6.31838        4.91580        3.80724
O         -3.91520        5.70727        2.53412
O         -3.74902        3.19937        3.53194
I         -8.09118        4.11782        0.08956
C         -3.09395        8.44216        3.21296
O         -1.12471        6.19524        2.58296
I         -5.35006        8.27634       -0.07606
Te        -7.46496        1.12636        1.92474
Te        -3.53600        1.12929        3.83187
C         -6.45531        4.35196        5.07871
C         -6.96804        6.11050        3.46961
C         -2.23847        9.53466        3.39655
C         -4.21836        8.26348        4.02672
Te         0.99133        6.36969        2.38473
Te        -0.80864        3.59681        3.73428
O         -6.99529       -0.51188        2.79876
C         -8.91140        1.61370        3.44208
I         -9.90145       -0.44262        0.21516
O         -2.50116       -0.62245        4.57348
O         -1.77868        1.77627        4.28818
C         -4.42940        1.29149        5.76821
H         -5.96138        3.42140        5.32410
C         -7.24552        5.00279        6.03120
C         -7.76564        6.74474        4.42775
H         -6.86143        6.54827        2.48164
I         -2.79444        1.36608        0.00775
H         -1.37256        9.68269        2.76355
C         -2.51392       10.44989        4.41754
C         -4.48398        9.18972        5.03840
H         -4.87710        7.41958        3.87368
C          1.06215        7.89833        3.88008
O          3.04474        6.26207        2.72665
O          0.87120        4.87039        3.58647
O          0.60382        2.46978        4.41756
C         -1.32176        4.46715        5.61600
Te        -6.02900       -2.36548        2.54636
C         -9.50769        2.87902        3.49753
C         -9.21518        0.63153        4.39154
Te        -2.74264       -2.44055        3.91155
Ca        -0.00886        0.05498        4.58458
C         -3.75467        1.96250        6.79441
C         -5.69341        0.72430        5.98198
H         -7.35282        4.56680        7.01777
C         -7.89932        6.19466        5.70644
H         -8.27604        7.66575        4.16985
H         -1.84732       11.29111        4.56669
C         -3.63310       10.28025        5.23514
H         -5.36349        9.05713        5.65907
C          1.72501        9.09648        3.57920
C          0.49011        7.68659        5.13771
Te         4.66758        5.78008        1.82339
Te         2.65777        2.53448        3.88346
C         -0.50485        4.20522        6.72251
C         -2.44345        5.29806        5.72250
O         -4.87857       -4.06513        2.86656
C         -7.46572       -3.08350        3.94777
O         -4.69126       -1.61367        3.71594
I         -7.66238       -4.80088        0.13753
H         -9.28115        3.63965        2.76036
C        -10.41353        3.15889        4.52545
C        -10.12659        0.92479        5.40934
H         -8.75620       -0.34668        4.32970
C         -3.23994       -3.24930        5.83201
O         -0.68190       -2.36203        4.41247
O          2.36298        0.70375        4.43832
O          1.71680       -1.68964        4.28223
H         -2.78834        2.41523        6.60822
C         -4.35555        2.06421        8.05393
C         -6.28438        0.83681        7.24611
H         -6.21182        0.21104        5.17960
H         -8.51753        6.69166        6.44585
H         -3.84461       10.99901        6.01891
H          2.17348        9.25808        2.60330
C          1.81016       10.09250        4.55736
C          0.58828        8.68712        6.10965
H         -0.02355        6.76008        5.35750
C          5.81884        6.98452        3.19109
O          4.89412        4.12138        2.85134
O          4.57564        1.68962        3.72236
C          3.12038        3.32455        5.81297
H          0.36962        3.57398        6.61739
C         -0.82087        4.78596        7.95553
C         -2.74560        5.87493        6.96130
H         -3.07289        5.49333        4.86312
Te        -4.70557       -5.79330        1.92465
C         -8.82455       -2.84012        3.70703
C         -7.04561       -3.80874        5.06692
H        -10.87236        4.13951        4.57372
C        -10.72408        2.18589        5.47761
H        -10.37551        0.15923        6.13637
C         -3.99154       -2.46192        6.71412
C         -2.82545       -4.53755        6.19159
Te         0.73815       -3.49539        3.74098
Te         3.47231       -1.02148        3.82394
H         -3.84341        2.60015        8.84541
C         -5.61664        1.50241        8.27892
H         -7.26949        0.41524        7.41061
H          2.31928       11.02219        4.32948
C          1.24566        9.88626        5.82016
H          0.14128        8.52582        7.08402
C          7.21879        6.93776        3.18498
C          5.13236        7.80140        4.09725
Te         6.03005        2.37866        2.67131
C          3.39474        2.44321        6.86459
C          3.16108        4.71257        5.99911
H         -0.18277        4.59796        8.81198
C         -1.93862        5.61915        8.07389
H         -3.60676        6.52780        7.04298
O         -3.09115       -6.24407        2.85524
C         -5.87978       -6.87187        3.37052
I         -4.60800       -8.62577        0.08679
I         -2.02428       -3.70019        0.02001
H         -9.14953       -2.29740        2.82509
C         -9.77141       -3.32142        4.61601
C         -8.00336       -4.27349        5.97363
H         -5.99611       -4.02099        5.22244
H        -11.43456        2.40750        6.26608
H         -4.34163       -1.48139        6.41482
C         -4.31420       -2.96678        7.97776
C         -3.16261       -5.03367        7.45622
H         -2.24078       -5.13637        5.50415
O          1.06129       -6.14161        2.68001
O         -0.93877       -4.77506        3.63256
C          1.29783       -4.32449        5.62777
O          5.99008       -2.08588        2.66632
O          3.72139       -3.09704        3.52790
C          4.31374       -1.14315        5.78667
H         -6.08212        1.59142        9.25440
H          1.31556       10.66125        6.57550
H          7.75458        6.31637        2.47677
C          7.93146        7.71184        4.10592
C          5.85822        8.57118        5.00989
H          4.05095        7.84090        4.08144
O          6.81663        0.47642        3.09834
C          7.32526        3.08551        4.21235
I          2.59197       -1.39180       -0.03473
H          3.37946        1.37246        6.69862
C          3.70870        2.96285        8.12474
C          3.47668        5.21818        7.26558
H          2.94914        5.38813        5.17858
H         -2.17575        6.07335        9.02977
Te        -1.04491       -6.33817        2.50250
C         -7.19306       -7.26882        3.09238
C         -5.29309       -7.14446        4.61206
H        -10.82469       -3.14659        4.42882
C         -9.36092       -4.02984        5.74893
H         -7.68271       -4.84037        6.83967
H         -4.89769       -2.35803        8.65964
C         -3.90034       -4.25041        8.34800
H         -2.83787       -6.02965        7.73671
Te         2.62777       -6.86022        1.73707
C          0.55405       -3.98907        6.76417
C          2.40343       -5.17925        5.71171
Te         7.46245       -0.94136        1.99073
Te         5.01934       -3.85376        2.32406
C          3.59767       -1.77514        6.80955
C          5.57295       -0.57621        6.02584
H          9.01482        7.67558        4.10415
C          7.25451        8.52623        5.01634
H          5.32658        9.21274        5.70423
C          8.68566        2.75309        4.15513
C          6.80921        3.85812        5.25717
H          3.93445        2.28353        8.93917
C          3.74826        4.34659        8.32450
H          3.50730        6.29157        7.41493
C         -1.07864       -7.79976        4.06618
I          0.32275       -8.93074       -0.00215
H         -7.64556       -7.06480        2.12933
C         -7.92563       -7.93829        4.07725
C         -6.03757       -7.81317        5.58717
H         -4.26687       -6.85553        4.79987
H        -10.10001       -4.40360        6.44871
H         -4.15710       -4.64004        9.32690
O          3.84270       -5.61821        2.52329
C          3.06606       -8.38232        3.19469
I          5.19088       -8.19858       -0.12497
H         -0.29463       -3.32060        6.68207
C          0.91685       -4.53208        8.00161
C          2.75614       -5.71420        6.95591
H          2.98797       -5.41662        4.83145
C          8.86504       -1.64932        3.44738
I          7.90381       -4.05046       -0.21847
C          6.26940       -4.83138        3.75320
H          2.63156       -2.22015        6.60863
C          4.15303       -1.84021        8.09164
C          6.11521       -0.64891        7.31424
H          6.11749       -0.08703        5.22603
H          7.81361        9.12956        5.72285
H          9.06694        2.15031        3.33645
C          9.53485        3.20209        5.17185
C          7.66815        4.28484        6.27455
H          5.76211        4.12900        5.27769
H          3.99540        4.74461        9.30262
C         -2.01202       -8.84332        3.99165
C         -0.19955       -7.69609        5.14900
H         -8.94244       -8.24816        3.86521
C         -7.35139       -8.20808        5.32161
H         -5.58482       -8.03016        6.54855
C          2.27811       -9.53347        3.31201
C          4.16005       -8.16849        4.04043
H          0.33484       -4.28729        8.88345
C          2.01392       -5.39444        8.09661
H          3.60897       -6.37993        7.02155
C          9.44441       -2.91666        3.31585
C          9.16878       -0.82624        4.53743
C          6.42072       -4.28218        5.03023
C          6.90459       -6.02867        3.39940
H          3.60636       -2.34328        8.88127
C          5.40842       -1.27773        8.34337
H          7.08999       -0.21429        7.50474
H         10.59050        2.95648        5.13392
C          9.02646        3.95991        6.23102
H          7.26912        4.87624        7.09029
H         -2.69890       -8.91787        3.15548
C         -2.06254       -9.78745        5.02149
C         -0.27273       -8.63648        6.18143
H          0.53590       -6.90390        5.18758
H         -7.92418       -8.73122        6.07926
H          1.43688       -9.70777        2.65193
C          2.59080      -10.47301        4.29967
C          4.46188       -9.11758        5.02040
H          4.77218       -7.28345        3.92747
H          2.28946       -5.81576        9.05722
H          9.20331       -3.55921        2.47615
C         10.34026       -3.35992        4.29443
C         10.06503       -1.28282        5.50710
H          8.71255        0.15187        4.62410
H          5.93206       -3.35189        5.29128
C          7.21183       -4.95002        5.96973
C          7.70472       -6.68000        4.34442
H          6.77866       -6.45894        2.41032
H          5.83649       -1.33348        9.33835
H          9.68944        4.30179        7.01808
H         -2.77944      -10.59860        4.96565
C         -1.20050       -9.67963        6.11704
H          0.40602       -8.55292        7.02250
H          1.97971      -11.36283        4.39630
C          3.67837      -10.26709        5.15128
H          5.31894       -8.95802        5.66571
H         10.78320       -4.34459        4.20122
C         10.65064       -2.54608        5.38572
H         10.30593       -0.64803        6.35314
H          7.32993       -4.52743        6.96099
C          7.85311       -6.14431        5.62728
H          8.20111       -7.60536        4.07469
H         -1.24824      -10.41191        6.91550
H          3.91892      -11.00431        5.90916
H         11.34606       -2.89545        6.14074
H          8.47116       -6.65500        6.35758
H         -1.85339       -0.46692        6.47320
H         -0.92295       -0.02596        7.75014
H         -0.77278        0.40910        1.56525
H          0.64425       -0.35298        1.56419
H          0.60833       -0.38557       -1.59109
H         -0.83880        0.31493       -1.56361
H         -0.45974        0.10449       -7.80099
H         -1.67474        0.81278       -6.99313
O         -0.82970        0.31797       -6.92477
O         -0.12634       -0.03438       -2.15462
O         -0.06386        0.02940        2.14118
O         -0.95433       -0.20706        6.79485
O          8.94713        0.54568       -1.24549
O          8.98492        0.74036        1.56166
Se         9.97396        1.12188        0.11146
C         11.29316       -0.37008        0.12667
C         10.97984       -1.59415       -0.45317
C         12.50794       -0.14541        0.77491
C         11.91232       -2.63242       -0.37296
H         10.02858       -1.74002       -0.94922
C         13.43595       -1.18784        0.84276
H         12.73374        0.81843        1.21969
C         13.13549       -2.42814        0.27196
H         11.66906       -3.59627       -0.80353
H         14.38534       -1.03125        1.34096
H         13.85506       -3.23628        0.33196
536
TeCaO2SePh2	Energy: -8480083.3138498
Te        -7.12239       -2.12576       -1.96894
O         -6.89457       -0.47791       -2.91750
C         -8.46680       -2.91558       -3.45256
C         -8.83306       -4.26639       -3.46204
H         -8.45810       -4.95472       -2.71412
C         -9.69887       -4.73222       -4.45763
H         -9.97519       -5.78005       -4.47034
C        -10.19216       -3.85920       -5.42896
H        -10.86470       -4.22633       -6.19617
C         -9.81826       -2.51295       -5.41216
H        -10.20090       -1.82864       -6.16196
C         -8.95369       -2.03412       -4.42453
H         -8.66208       -0.99231       -4.40727
Te        -4.39063       -4.68132       -2.59638
O         -5.52557       -2.94044       -2.81648
C         -5.50929       -5.66325       -4.13099
C         -5.76740       -5.02942       -5.34973
H         -5.42077       -4.02032       -5.52789
C         -6.48218       -5.71379       -6.33711
H         -6.68000       -5.22428       -7.28377
C         -6.94451       -7.01141       -6.09908
H         -7.50295       -7.53603       -6.86655
C         -6.69374       -7.63400       -4.87260
H         -7.05365       -8.63916       -4.68352
C         -5.96849       -6.96440       -3.88144
H         -5.76212       -7.45870       -2.93615
Te        -1.68589       -7.22280       -1.98342
O         -3.01915       -6.23063       -2.93715
C         -1.81237       -8.81945       -3.42917
C         -0.85835       -9.84417       -3.46029
H         -0.05141       -9.88015       -2.73809
C         -0.95433      -10.83748       -4.44014
H         -0.21423      -11.62894       -4.46680
C         -1.99315      -10.81051       -5.37284
H         -2.06557      -11.58796       -6.12525
C         -2.94379       -9.78736       -5.33044
H         -3.76192       -9.76830       -6.04248
C         -2.85918       -8.78656       -4.35892
H         -3.59682       -7.99544       -4.31989
Te         1.84341       -6.10230       -2.49819
O         -0.18827       -6.32438       -2.90572
C          2.29713       -7.54381       -4.00595
C          3.40797       -8.38148       -3.84419
H          4.03017       -8.32146       -2.95780
C          3.71863       -9.29827       -4.85328
H          4.57331       -9.95337       -4.73055
C          2.93806       -9.36147       -6.01121
H          3.18757      -10.07136       -6.79209
C          1.83183       -8.52013       -6.16137
H          1.21578       -8.57353       -7.05183
C          1.49668       -7.61290       -5.15158
H          0.62308       -6.98191       -5.25264
Te         5.47185       -5.00648       -1.75569
O          3.87797       -5.64133       -2.59167
C          6.75472       -5.89355       -3.23014
C          8.10723       -6.14157       -2.97191
H          8.54094       -5.91190       -2.00587
C          8.90057       -6.69180       -3.98290
H          9.94864       -6.88877       -3.78886
C          8.34722       -6.98871       -5.23106
H          8.96800       -7.42017       -6.00844
C          6.99470       -6.73791       -5.47623
H          6.55879       -6.97320       -6.44084
C          6.18906       -6.18928       -4.47472
H          5.13561       -6.01086       -4.64947
Te         6.23679       -1.39664       -2.44723
O          5.36725       -3.27841       -2.68560
C          7.80618       -1.94613       -3.77996
C          9.10820       -1.52631       -3.47615
H          9.30657       -0.93211       -2.58941
C         10.15382       -1.89180       -4.32867
H         11.16616       -1.58961       -4.08584
C          9.89650       -2.65581       -5.47069
H         10.71212       -2.93933       -6.12672
C          8.59413       -3.07084       -5.76074
H          8.39355       -3.68004       -6.63413
C          7.53994       -2.72585       -4.90860
H          6.53460       -3.06841       -5.11596
Te        -3.02021        2.11095       -3.87195
O         -4.79585        0.99356       -3.67251
O         -2.45942        0.34259       -4.41807
C         -3.62098        2.80691       -5.80150
C         -3.72548        1.90321       -6.86443
H         -3.51214        0.85219       -6.71088
C         -4.12710        2.37063       -8.12026
H         -4.22246        1.67060       -8.94283
C         -4.42109        3.72543       -8.30486
H         -4.73652        4.08232       -9.27923
C         -4.31574        4.62002       -7.23555
H         -4.54562        5.67051       -7.37321
C         -3.91367        4.16622       -5.97421
H         -3.82463        4.85997       -5.14618
Te        -3.28587       -1.54710       -3.85968
O         -3.19431       -3.64969       -3.69819
O         -1.48066       -1.93332       -4.44653
C         -4.18865       -1.69393       -5.78878
C         -3.44050       -2.23501       -6.84084
H         -2.42840       -2.58119       -6.67218
C         -4.02238       -2.33726       -8.10869
H         -3.44945       -2.76898       -8.92162
C         -5.33547       -1.90247       -8.31625
H         -5.78441       -1.98741       -9.29988
C         -6.07260       -1.36357       -7.25751
H         -7.09178       -1.02879       -7.41287
C         -5.50403       -1.25440       -5.98318
H         -6.07318       -0.83402       -5.16286
Te        -0.27704       -3.56761       -3.88142
O          1.59958       -4.56060       -3.62764
O          0.99522       -2.21758       -4.43191
C         -0.57911       -4.41995       -5.81947
C          0.07404       -3.86158       -6.92367
H          0.74003       -3.01643       -6.79388
C         -0.14505       -4.40839       -8.19302
H          0.36827       -3.98851       -9.05124
C         -1.01083       -5.49519       -8.35121
H         -1.17436       -5.91751       -9.33669
C         -1.66736       -6.03745       -7.24245
H         -2.34323       -6.87712       -7.35825
C         -1.45821       -5.50049       -5.96717
H         -1.98340       -5.90837       -5.11168
Ca        -0.01312        0.05730       -4.62423
I         -7.53231       -5.03095        0.10617
I         -4.09820       -8.76653       -0.19298
I          0.87714       -8.92068       -0.10293
I         -1.80678       -3.77030       -0.04815
Te        -6.26808        1.48509       -2.53641
O         -5.40735        3.37042       -2.78658
C         -7.73310        1.97883       -4.00976
Te        -5.49494        5.09156       -1.82816
C         -9.03225        1.47432       -3.86177
C         -7.38801        2.77451       -5.10577
O         -3.89769        5.74614       -2.65747
C         -6.75084        6.05133       -3.29178
O         -0.97733        2.33513       -4.44046
H         -9.28604        0.84284       -3.01654
C         -9.99412        1.77444       -4.83116
C         -8.35476        3.05157       -6.07794
H         -6.38781        3.17625       -5.20145
O          2.54310       -0.24516       -4.53855
O          1.49957        2.04191       -4.42867
Te        -1.85637        6.16433       -2.43125
C         -8.13619        5.85163       -3.31025
C         -6.12935        6.86974       -4.24105
Te         0.28013        3.67874       -3.84686
H        -11.00275        1.39191       -4.71995
C         -9.65375        2.55616       -5.93966
H         -8.08665        3.66243       -6.93201
Te         3.04600       -2.01780       -3.89412
Te         3.29993        1.66693       -3.84167
O          0.18845        6.36448       -2.78105
C         -2.22980        7.70198       -3.85962
O         -1.59766        4.65951       -3.59936
H         -8.62015        5.22717       -2.56897
C         -8.89998        6.47482       -4.30201
C         -6.90602        7.48779       -5.22450
H         -5.06102        7.03583       -4.19891
C          0.56282        4.58709       -5.76140
H        -10.40171        2.78154       -6.69176
O          4.84190       -0.94775       -3.69846
C          3.67527       -2.74651       -5.81128
O          5.52350        3.05074       -2.78359
O          3.19492        3.75334       -3.63921
C          4.24877        1.87294       -5.74331
Te         1.68239        7.27043       -1.87234
C         -3.17430        8.69285       -3.56229
C         -1.54314        7.69477       -5.07763
H         -9.97270        6.32022       -4.32097
C         -8.28857        7.28982       -5.25715
H         -6.42588        8.13503       -5.95044
C         -0.26382        4.20460       -6.82421
C          1.55763        5.55943       -5.92865
C          4.35322       -1.87704       -6.67589
C          3.42096       -4.07272       -6.18192
Te         7.04360        2.17460       -1.83743
Te         4.39438        4.77722       -2.52527
C          3.52508        2.43308       -6.80241
C          5.57759        1.46004       -5.90871
O          3.01421        6.31390       -2.86920
C          1.77900        8.90575       -3.27767
H         -3.70813        8.69402       -2.61676
C         -3.43118        9.69050       -4.50836
C         -1.82214        8.68871       -6.02038
H         -0.79986        6.93656       -5.28727
H         -8.88861        7.77592       -6.01832
H         -1.04081        3.46500       -6.67233
C         -0.08800        4.80522       -8.07539
C          1.72165        6.15182       -7.18631
H          2.19201        5.85091       -5.09947
O          6.83205        0.56771       -2.86338
H          4.58235       -0.86430       -6.36806
C          4.76116       -2.33840       -7.93147
C          3.84426       -4.52543       -7.43684
H          2.89008       -4.73577       -5.50974
C          8.49623        2.96155       -3.21762
C          5.52262        5.78574       -4.03762
H          2.50773        2.77333       -6.64839
C          4.14192        2.57492       -8.05027
C          6.18183        1.61029       -7.16315
H          6.13255        1.03907       -5.07725
C          0.82891        9.93466       -3.25728
C          2.80598        8.89898       -4.22969
H         -4.15543       10.46452       -4.28162
C         -2.76140        9.68412       -5.73563
H         -1.29333        8.68509       -6.96653
H         -0.73780        4.52362       -8.89661
C          0.90298        5.77581       -8.25555
H          2.48599        6.90898       -7.31903
H          5.28522       -1.66429       -8.60009
C          4.50758       -3.66043       -8.31110
H          3.64274       -5.55180       -7.72344
C          8.79882        4.32594       -3.27444
C          9.12612        2.05115       -4.07639
C          5.85551        5.15125       -5.23788
C          5.92983        7.10327       -3.78119
H          3.59109        3.02554       -8.86856
C          5.46638        2.16254       -8.23040
H          7.21352        1.30366       -7.29412
H          0.03633        9.95089       -2.51890
C          0.90909       10.95804       -4.20692
C          2.87619        9.93065       -5.16933
H          3.53967        8.10347       -4.23114
H         -2.96654       10.45868       -6.46630
H          1.03214        6.24306       -9.22577
H          4.83049       -4.01539       -9.28365
H          8.31618        5.03475       -2.61275
C          9.74695        4.77916       -4.19914
C         10.07089        2.51722       -4.99506
H          8.87573        0.99881       -4.03016
H          5.55778        4.12723       -5.41709
C          6.58690        5.85182       -6.20154
C          6.67551        7.78829       -4.74643
H          5.66842        7.59730       -2.84943
H          5.94256        2.28073       -9.19761
H          0.17068       11.75134       -4.19435
C          1.92958       10.95804       -5.15988
H          3.67884        9.93140       -5.89904
H          9.97524        5.83743       -4.24723
C         10.38299        3.87879       -5.05556
H         10.55897        1.81295       -5.66063
H          6.84009        5.36201       -7.13482
C          6.99670        7.16568       -5.95634
H          6.99585        8.80549       -4.55065
H          1.99030       11.75886       -5.88843
H         11.11724        4.23621       -5.76896
H          7.56926        7.70262       -6.70462
Te         5.24234       -3.63254        2.33304
Te         3.02351       -6.75138        1.65222
O          6.07363       -1.79317        2.75608
C          6.50440       -4.56516        3.78357
O          4.15347       -5.44028        2.46552
O          3.87663       -2.97076        3.52317
I          8.23259       -3.59050        0.00881
C          3.48549       -8.22921        3.14719
O          1.39222       -6.10113        2.52355
I          5.75994       -7.90959       -0.08664
Te         7.56914       -0.64939        2.12068
Te         3.53207       -0.93416        3.86511
C          6.56007       -4.05075        5.08227
C          7.23020       -5.70863        3.42604
C          2.68947       -9.36727        3.32030
C          4.59799       -7.99730        3.96334
Te        -0.70558       -6.40244        2.32507
Te         0.93978       -3.54868        3.69375
O          6.89575        0.82833        3.13638
C          8.89729       -1.30169        3.67740
O          2.37805        0.74322        4.62697
O          1.80619       -1.68765        4.27660
C          4.37913       -1.08001        5.82501
H          6.00310       -3.16115        5.34601
C          7.34582       -4.69914        6.03985
C          8.02295       -6.34090        4.38999
H          7.18020       -6.11262        2.41936
I          2.76614       -1.20917       -0.01611
H          1.83369       -9.55627        2.68417
C          3.01251      -10.27469        4.33439
C          4.91156       -8.91537        4.96870
H          5.21190       -7.11942        3.81426
C         -0.68617       -7.94374        3.80946
O         -2.76332       -6.42370        2.67910
O         -0.67397       -4.90471        3.53532
O         -0.53269       -2.50984        4.39227
C          1.49928       -4.41839        5.56274
Te         5.89429        2.64349        2.75525
C          9.55066       -2.53679        3.58886
C          9.09882       -0.45896        4.77575
Te         2.53406        2.57178        3.96832
Ca        -0.05925       -0.07222        4.58869
C          3.71921       -1.82206        6.81139
C          5.58487       -0.42062        6.10032
H          7.38989       -4.30151        7.04734
C          8.07569       -5.84032        5.69462
H          8.58813       -7.22515        4.11756
H          2.39203      -11.15178        4.47579
C          4.11971      -10.05135        5.15552
H          5.78204       -8.74063        5.59171
C         -1.28928       -9.17207        3.50474
C         -0.11943       -7.71064        5.06562
Te        -4.42692       -6.03045        1.81155
Te        -2.58026       -2.68775        3.86673
C          0.66448       -4.22646        6.67019
C          2.66891       -5.18146        5.65927
O          4.64380        4.29696        2.94779
C          7.19143        3.45063        4.24828
O          4.51734        1.84892        3.84476
I          7.55129        4.94986        0.33277
H          9.38908       -3.19642        2.74353
C         10.41480       -2.92624        4.61793
C          9.96636       -0.86033        5.79514
H          8.59258        0.49668        4.82629
C          2.95782        3.43495        5.88177
O          0.47691        2.37954        4.43659
O         -2.38809       -0.84697        4.43635
O         -1.87621        1.57906        4.29486
H          2.79807       -2.34185        6.57949
C          4.27529       -1.90278        8.09272
C          6.13015       -0.51136        7.38675
H          6.09032        0.14682        5.32654
H          8.68837       -6.33667        6.43923
H          4.36815      -10.76383        5.93426
H         -1.73499       -9.35006        2.53054
C         -1.31914      -10.17672        4.47729
C         -0.16288       -8.72008        6.03240
H          0.34867       -6.76120        5.28855
C         -5.48339       -7.29845        3.19810
O         -4.73362       -4.38983        2.85043
O         -4.54310       -1.94628        3.72330
C         -2.98802       -3.51561        5.79312
H         -0.24556       -3.64649        6.57299
C          1.01020       -4.81036        7.89374
C          3.00064       -5.76269        6.88842
H          3.31301       -5.32013        4.79975
Te         4.37314        5.95508        1.91633
C          8.54732        3.09372        4.23183
C          6.68930        4.34202        5.20137
H         10.91041       -3.88836        4.55838
C         10.62464       -2.09055        5.71683
H         10.13122       -0.20611        6.64469
C          3.73708        2.70334        6.78717
C          2.48173        4.71040        6.20841
Te        -0.99754        3.43089        3.75218
Te        -3.59307        0.81526        3.83748
H          3.77508       -2.49339        8.85227
C          5.47713       -1.24767        8.37984
H          7.06886       -0.01361        7.60239
H         -1.78186      -11.12954        4.24606
C         -0.76022       -9.94922        5.73897
H          0.27993       -8.54140        7.00564
C         -6.88361       -7.32998        3.21668
C         -4.73651       -8.07489        4.09185
Te        -5.96661       -2.71370        2.68494
C         -3.30313       -2.65792        6.85283
C         -2.95264       -4.90506        5.96918
H          0.35841       -4.67731        8.75018
C          2.17545       -5.57747        8.00166
H          3.89921       -6.36402        6.96159
O          2.71590        6.34989        2.78710
C          5.44304        7.18612        3.32279
I          4.15322        8.72662       -0.05567
I          1.85793        3.78904       -0.00577
H          8.93096        2.40551        3.48589
C          9.40234        3.63471        5.19677
C          7.55520        4.86597        6.16658
H          5.64760        4.63316        5.18544
H         11.29773       -2.39684        6.50983
H          4.13624        1.73454        6.51171
C          4.02388        3.25081        8.04149
C          2.78468        5.25076        7.46341
H          1.87661        5.26638        5.50333
O         -1.43772        6.04772        2.67346
O          0.62842        4.78528        3.61892
C         -1.59171        4.24282        5.63645
O         -6.17237        1.75134        2.69845
O         -3.95542        2.87680        3.55651
C         -4.42758        0.88388        5.80556
H          5.90783       -1.31789        9.37271
H         -0.78756      -10.73093        6.49017
H         -7.46546       -6.73952        2.51837
C         -7.53564       -8.14189        4.14990
C         -5.40198       -8.88322        5.01711
H         -3.65507       -8.05434        4.05653
O         -6.85285       -0.85767        3.12750
C         -7.20569       -3.49620        4.23623
I         -2.69629        1.34824       -0.00813
H         -3.34649       -1.58670        6.69475
C         -3.58113       -3.20275        8.11081
C         -3.23342       -5.43615        7.23341
H         -2.70876       -5.56214        5.14254
H          2.43570       -6.03517        8.94988
Te         0.65660        6.33294        2.46425
C          6.74044        7.63504        3.04828
C          4.81154        7.50707        4.53030
H         10.45380        3.36968        5.18569
C          8.90696        4.51417        6.16386
H          7.16867        5.56079        6.90261
H          4.62864        2.68576        8.74215
C          3.54890        4.52231        8.37883
H          2.41206        6.23713        7.71698
Te        -3.05290        6.69527        1.76156
C         -0.83945        3.93443        6.77513
C         -2.72871        5.05560        5.71744
Te        -7.59682        0.53341        2.04936
Te        -5.29288        3.56862        2.35871
C         -3.74008        1.55353        6.82427
C         -5.65164        0.24803        6.05286
H         -8.61921       -8.16598        4.16735
C         -6.79830       -8.91636        5.04820
H         -4.82294       -9.49367        5.70158
C         -8.58292       -3.23954        4.19438
C         -6.63681       -4.24272        5.27246
H         -3.83822       -2.54247        8.93160
C         -3.54521       -4.58806        8.30036
H         -3.20613       -6.51073        7.37455
C          0.64723        7.80788        4.01713
I         -0.86130        8.89040        0.07147
H          7.22757        7.39212        2.11119
C          7.41153        8.40605        4.00224
C          5.49438        8.27773        5.47507
H          3.79693        7.17709        4.71387
H          9.57622        4.93262        6.90735
H          3.77912        4.94521        9.35051
O         -4.19441        5.38374        2.54567
C         -3.55447        8.17128        3.24665
I         -5.71539        7.92376       -0.04828
H          0.03214        3.29581        6.69611
C         -1.22489        4.46481        8.01120
C         -3.10343        5.57876        6.96016
H         -3.32088        5.26932        4.83635
C         -9.00126        1.15378        3.54379
I         -8.24182        3.64317       -0.11966
C         -6.57165        4.48293        3.80506
H         -2.80117        2.05096        6.61736
C         -4.28900        1.58670        8.11033
C         -6.18797        0.28982        7.34510
H         -6.17445       -0.26927        5.25635
H         -7.31030       -9.54937        5.76441
H         -9.00599       -2.65594        3.38228
C         -9.39510       -3.73814        5.21824
C         -7.45991       -4.71956        6.29722
H         -5.57643       -4.45625        5.28045
H         -3.76511       -5.00585        9.27676
C          1.49626        8.91718        3.90115
C         -0.17308        7.64313        5.13772
H          8.41560        8.75662        3.79261
C          6.79215        8.72512        5.21292
H          5.00511        8.53462        6.40836
C         -2.79534        9.33570        3.41088
C         -4.66207        7.91240        4.06179
H         -0.63683        4.24101        8.89458
C         -2.35240        5.28737        8.10270
H         -3.97978        6.21345        7.02237
C         -9.63363        2.39872        3.44828
C         -9.25303        0.29686        4.62092
C         -6.64035        3.95289        5.09715
C         -7.30410        5.62276        3.44956
H         -3.76496        2.11804        8.89681
C         -5.50975        0.95571        8.37006
H         -7.13654       -0.19697        7.54139
H        -10.46309       -3.55127        5.19204
C         -8.83444       -4.47002        6.26926
H         -7.01994       -5.29083        7.10621
H          2.13960        9.03835        3.03613
C          1.52137        9.86675        4.92698
C         -0.12565        8.59068        6.16530
H         -0.84543        6.79867        5.20868
H          7.31662        9.32768        5.94623
H         -1.94373        9.54488        2.77493
C         -3.15042       10.24253        4.41478
C         -5.00656        8.82906        5.05837
H         -5.25029        7.01630        3.91534
H         -2.64529        5.69923        9.06231
H         -9.43321        3.06750        2.61850
C        -10.53028        2.78489        4.45013
C        -10.15106        0.69623        5.61389
H         -8.75557       -0.66298        4.68018
H         -6.07399        3.06824        5.36011
C         -7.44879        4.58090        6.04926
C         -8.11848        6.23518        4.40844
H         -7.24388        6.03815        2.44805
H         -5.93337        0.98704        9.36802
H         -9.46913       -4.85054        7.06190
H          2.17364       10.72813        4.83959
C          0.71809        9.69981        6.05935
H         -0.76048        8.46115        7.03446
H         -2.56073       11.14201        4.54800
C         -4.25171        9.99151        5.23599
H         -5.87354        8.63342        5.68002
H        -11.01372        3.75261        4.38495
C        -10.78942        1.93670        5.52853
H        -10.35187        0.03478        6.44994
H         -7.50386        4.17235        7.05188
C         -8.18645        5.71785        5.70564
H         -8.68925        7.11640        4.13787
H          0.74579       10.43707        6.85421
H         -4.52521       10.70355        6.00669
H        -11.48582        2.24174        6.30166
H         -8.81667        6.19799        6.44622
H          1.73783        0.51807        6.47721
H          0.85700       -0.01759        7.75550
H          0.73349       -0.35942        1.56938
H         -0.71167        0.34828        1.57076
H         -0.69938        0.39772       -1.59662
H          0.76296       -0.26952       -1.59608
H          1.00290        0.18891       -7.75357
H          1.92943       -0.19238       -6.45755
O          1.01430       -0.08369       -6.81946
O          0.03187        0.06348       -2.17469
O          0.00759       -0.01372        2.14681
O          0.85593        0.21246        6.81034
O         -9.03896       -1.02026       -1.16586
O         -9.04563       -1.21768        1.63992
Se       -10.02423       -1.65063        0.19733
C        -11.42150       -0.23167        0.22362
C        -11.17080        1.01590       -0.33649
C        -12.62623       -0.52998        0.86075
C        -12.15762        2.00184       -0.24718
H        -10.22638        1.22048       -0.82501
C        -13.60898        0.46044        0.93764
H        -12.80270       -1.51095        1.29013
C        -13.37182        1.72328        0.38693
H        -11.96326        2.98340       -0.66226
H        -14.55146        0.24621        1.42746
H        -14.13365        2.49111        0.45419
O          9.40106        0.75695        1.76798
O          8.82004        1.00585       -1.00597
Se         9.99246        1.51664        0.26355
C         11.42927        0.21841       -0.20369
C         11.81700       -0.74041        0.72500
C         12.02266        0.32385       -1.46140
C         12.83778       -1.63122        0.37704
H         11.32362       -0.79418        1.68906
C         13.04644       -0.56777       -1.79282
H         11.68749        1.06952       -2.17543
C         13.45028       -1.54302       -0.87502
H         13.14543       -2.39357        1.08271
H         13.52618       -0.49972       -2.76249
H         14.24131       -2.23524       -1.13838
549
TeCaO2SePh3	Energy: -8717489.6783970
Te        -6.71737        3.16255        2.02656
O         -6.79227        1.48108        2.93525
C         -7.91607        4.14322        3.52207
C         -8.08069        5.53304        3.52716
H         -7.60679        6.15630        2.77820
C         -8.86872        6.12371        4.52129
H         -8.98785        7.20081        4.53164
C         -9.48547        5.33520        5.49425
H        -10.09690        5.79909        6.26026
C         -9.31438        3.94843        5.48045
H         -9.79523        3.32978        6.23079
C         -8.52903        3.34529        4.49483
H         -8.39800        2.27128        4.47641
Te        -3.57745        5.20772        2.61504
O         -4.99745        3.64251        2.85642
C         -4.58811        6.35431        4.11192
C         -4.82510        5.82062        5.38114
H         -4.53984        4.80222        5.61014
C         -5.43549        6.61766        6.35452
H         -5.62092        6.20361        7.33904
C         -5.81016        7.93050        6.05566
H         -6.28635        8.54331        6.81311
C         -5.57920        8.45437        4.77995
H         -5.87519        9.47034        4.54272
C         -4.96328        7.66858        3.80048
H         -4.78781        8.07981        2.81067
Te        -0.46184        7.24603        2.09180
O         -2.05037        6.52899        2.95580
C         -0.41929        8.78077        3.61180
C          0.77405        9.43257        3.94661
H          1.69681        9.17264        3.44513
C          0.77078       10.39568        4.96104
H          1.70060       10.88237        5.23437
C         -0.41450       10.71271        5.62871
H         -0.41282       11.46420        6.41058
C         -1.60074       10.05584        5.29243
H         -2.52496       10.29147        5.80850
C         -1.60865        9.08479        4.28678
H         -2.52118        8.55437        4.04979
Te         2.72337        5.58902        2.51580
O          0.75199        6.03852        3.04465
C          3.45587        6.86889        4.06029
C          4.62072        7.61321        3.83809
H          5.15491        7.55031        2.89582
C          5.11119        8.42994        4.86162
H          6.00971        9.01167        4.69181
C          4.45467        8.48282        6.09516
H          4.84519        9.11111        6.88826
C          3.29477        7.73164        6.30721
H          2.77352        7.77784        7.25694
C          2.78119        6.92805        5.28389
H          1.86437        6.37266        5.43495
Te         6.16619        3.90797        1.75914
O          4.67659        4.82665        2.50699
C          7.53619        4.56811        3.27525
C          8.92021        4.54693        3.06952
H          9.33730        4.22215        2.12345
C          9.76638        4.95072        4.10638
H         10.83942        4.93689        3.95330
C          9.23436        5.37034        5.32843
H          9.89722        5.68607        6.12655
C          7.85064        5.39027        5.52086
H          7.43176        5.72245        6.46425
C          6.99269        4.98980        4.49278
H          5.91906        5.02203        4.62736
Te         6.31411        0.21962        2.45498
O          5.75741        2.22442        2.68519
C          7.94436        0.50324        3.79838
C          9.16508       -0.11486        3.49642
H          9.27244       -0.72096        2.60219
C         10.24894        0.06816        4.35978
H         11.20184       -0.38941        4.11916
C         10.10797        0.84972        5.51032
H         10.95324        0.99109        6.17489
C          8.88622        1.46361        5.79836
H          8.77798        2.08573        6.67896
C          7.79692        1.30095        4.93601
H          6.85683        1.79491        5.14384
Te        -3.39375       -1.71375        3.87049
O         -4.96339       -0.32231        3.69036
O         -2.54852       -0.07367        4.44455
C         -4.10534       -2.32715        5.79020
C         -4.07296       -1.42637        6.86027
H         -3.69891       -0.41989        6.71564
C         -4.54587       -1.83615        8.11136
H         -4.53434       -1.13656        8.93975
C         -5.04609       -3.13075        8.28408
H         -5.41579       -3.44246        9.25488
C         -5.07711       -4.02216        7.20745
H         -5.46656       -5.02572        7.33611
C         -4.60553       -3.62592        5.95076
H         -4.62150       -4.31824        5.11702
Te        -3.04023        1.93550        3.89425
O         -2.58747        3.99095        3.73767
O         -1.19666        2.00423        4.48736
C         -3.90612        2.22583        5.82387
C         -3.07588        2.61735        6.88076
H         -2.01767        2.77806        6.71539
C         -3.63358        2.81215        8.14880
H         -2.99499        3.12832        8.96604
C         -5.00358        2.61622        8.35135
H         -5.43286        2.77250        9.33503
C         -5.82211        2.22451        7.28778
H         -6.88513        2.07663        7.43943
C         -5.27877        2.02520        6.01354
H         -5.91080        1.71790        5.18910
Te         0.26388        3.41437        3.90642
O          2.28778        4.06885        3.62341
O          1.29472        1.87449        4.47111
C          0.10929        4.30522        5.84737
C          0.66630        3.64338        6.94732
H          1.18776        2.70303        6.81136
C          0.54052        4.21101        8.22046
H          0.98211        3.70906        9.07456
C         -0.14138        5.42051        8.38748
H         -0.23378        5.85763        9.37581
C         -0.70766        6.06550        7.28367
H         -1.24313        7.00036        7.40490
C         -0.58860        5.50988        6.00478
H         -1.04421        6.00294        5.15480
Ca        -0.08577       -0.20072        4.64721
I         -6.44147        6.21586        0.03754
I         -2.10018        9.47640       -0.23321
I         -0.96318        4.09317       -0.00030
Te        -6.48731       -0.55095        2.53780
O         -5.95028       -2.55610        2.76458
C         -8.02139       -0.81392        4.00102
Te        -6.32661       -4.22822        1.79012
C         -9.21137       -0.08534        3.86765
C         -7.82466       -1.68445        5.07664
O         -4.86308       -5.14835        2.61151
C         -7.73410       -4.97196        3.24047
O         -1.41592       -2.28474        4.43520
H         -9.34773        0.60224        3.03917
C        -10.21376       -0.23594        4.83076
C         -8.82817       -1.81197        6.04270
H         -6.91057       -2.25750        5.16097
O          2.49048       -0.32926        4.55505
O          1.07566       -2.40769        4.42640
Te        -2.91571       -5.89933        2.39023
C         -9.07098       -4.55704        3.23829
C         -7.26168       -5.87348        4.20005
Te        -0.39905       -3.81258        3.82938
H        -11.13900        0.32089        4.73091
C        -10.01958       -1.09300        5.91859
H         -8.67428       -2.48179        6.88064
Te         3.26978        1.34242        3.91033
Te         2.91327       -2.33086        3.83939
O         -0.93665       -6.44283        2.74253
C         -3.54522       -7.36006        3.81004
O         -2.41352       -4.46596        3.56959
H         -9.43966       -3.86636        2.48931
C         -9.93692       -5.04883        4.21986
C         -8.13937       -6.35771        5.17352
H         -6.23234       -6.20627        4.17276
C         -0.27334       -4.77319        5.73571
H        -10.79790       -1.20245        6.66571
O          4.87340        0.00395        3.71308
C          4.01950        1.94855        5.82703
O          4.87439       -4.05348        2.76482
O          2.46063       -4.37060        3.61692
C          3.81397       -2.71195        5.73737
Te         0.38414       -7.57246        1.81542
C         -4.65039       -8.16845        3.51479
C         -2.85937       -7.48145        5.02247
H        -10.97232       -4.72802        4.22305
C         -9.47416       -5.94548        5.18546
H         -7.77708       -7.06888        5.90799
C         -1.02640       -4.26864        6.80223
C          0.54683       -5.89802        5.89419
C          4.53951        0.97418        6.68913
C          3.99696        3.29731        6.20101
Te         6.52633       -3.43197        1.83341
Te         3.47361       -5.56228        2.48554
C          3.00850       -3.15803        6.79161
C          5.19217       -2.52277        5.90518
O          1.86044       -6.86122        2.81216
C          0.21067       -9.21654        3.20315
H         -5.18226       -8.07022        2.57342
C         -5.07111       -9.11218        4.45748
C         -3.30124       -8.41760        5.96209
H         -1.99362       -6.86603        5.22968
H        -10.15363       -6.32832        5.93879
H         -1.66949       -3.40887        6.65719
C         -0.95417       -4.90126        8.04792
C          0.60892       -6.52069        7.14637
H          1.12594       -6.28246        5.06249
O          6.57582       -1.81786        2.86774
H          4.59156       -0.06203        6.37859
C          5.02211        1.35611        7.94488
C          4.49413        3.66882        7.45534
H          3.58614        4.04276        5.53143
C          7.81987       -4.45421        3.21755
C          4.41667       -6.76734        3.97997
H          1.94931       -3.32618        6.63567
C          3.59382       -3.41199        8.03689
C          5.76376       -2.78299        7.15693
H          5.80804       -2.18831        5.07732
C         -0.88698      -10.08551        3.16043
C          1.21540       -9.37981        4.16469
H         -5.92094       -9.74630        4.23216
C         -4.40213       -9.23139        5.67940
H         -2.77349       -8.51264        6.90406
H         -1.54933       -4.52318        8.87180
C         -0.13783       -6.02411        8.21908
H          1.23747       -7.39486        7.27231
H          5.42356        0.60069        8.61147
C          5.00037        2.70138        8.32713
H          4.47324        4.71449        7.74229
C          7.89511       -5.84983        3.26753
C          8.58685       -3.66328        4.08339
C          4.85930       -6.21133        5.18371
C          4.58570       -8.13342        3.71068
H          2.97675       -3.77568        8.85119
C          4.96776       -3.22288        8.21931
H          6.83162       -2.65011        7.28935
H         -1.66328       -9.97075        2.41348
C         -0.97743      -11.11917        4.09791
C          1.11388      -10.41981        5.09223
H          2.06431       -8.70890        4.18148
H         -4.73452       -9.96321        6.40733
H         -0.08905       -6.51501        9.18500
H          5.38140        2.99374        9.29950
H          7.30564       -6.46647        2.60011
C          8.75235       -6.45675        4.19298
C          9.43806       -4.28226        5.00311
H          8.51341       -2.58380        4.04062
H          4.74628       -5.15241        5.37229
C          5.45962       -7.03774        6.13825
C          5.20390       -8.94663        4.66638
H          4.23686       -8.56585        2.77691
H          5.41820       -3.42770        9.18440
H         -1.82923      -11.78874        4.06777
C          0.01947      -11.28758        5.06095
H          1.89844      -10.55328        5.82940
H          8.80442       -7.53835        4.23561
C          9.52286       -5.67693        5.05708
H         10.03206       -3.67069        5.67425
H          5.79748       -6.60819        7.07440
C          5.63292       -8.40064        5.87991
H          5.34086      -10.00234        4.46061
H         -0.05319      -12.09588        5.78010
H         10.18556       -6.15323        5.77111
H          6.10539       -9.03614        6.62087
Te         5.71318        2.65390       -2.29256
Te         4.03048        6.15379       -1.72981
O          6.23825        0.68641       -2.71840
C          7.14663        3.33931       -3.72424
O          4.93433        4.58853       -2.38379
O          4.28236        2.21629       -3.50793
I          8.69053        2.02762        0.04815
C          4.87512        7.40599       -3.26819
O          2.39331        5.72510       -2.70562
I          7.09673        6.68358        0.06880
Te         7.50853       -0.69624       -2.09127
Te         3.61173        0.25705       -3.85459
C          7.06934        2.88850       -5.04556
C          8.12740        4.25813       -3.32969
C          4.29547        8.63312       -3.61211
C          6.00584        6.93384       -3.94308
Te         0.41175        6.44832       -2.50855
Te         1.51536        3.28098       -3.71738
O          6.59952       -2.03982       -3.11570
C          8.93754       -0.28734       -3.64328
O          2.18291       -1.19322       -4.61337
O          2.04157        1.29209       -4.27541
C          4.47893        0.25243       -5.81187
H          6.31296        2.17180       -5.33858
C          7.98253        3.37268       -5.98685
C          9.04219        4.72760       -4.27905
H          8.18230        4.61506       -2.30567
I          2.91251        0.48391        0.03841
H          3.41479        8.98405       -3.09116
C          4.85831        9.38745       -4.64681
C          6.56037        7.69897       -4.97261
H          6.44977        5.98645       -3.67325
C          0.66491        7.86030       -4.09932
O         -1.62966        6.76416       -2.86962
O          0.15285        4.89076       -3.60898
O         -0.11471        2.50279       -4.41151
C          2.23629        3.99821       -5.59691
Te         5.31683       -3.66325       -2.74413
C          9.78298        0.82538       -3.56168
C          9.00967       -1.16574       -4.72986
Te         2.02397       -3.02509       -3.96693
Ca        -0.07402        0.02501       -4.57877
C          3.93976        1.06860       -6.81304
C          5.57223       -0.58503       -6.07172
H          7.92610        3.02114       -7.01084
C          8.96686        4.28922       -5.60470
H          9.80386        5.43810       -3.97767
H          4.40240       10.33134       -4.92331
C          5.98859        8.92453       -5.32430
H          7.44236        7.33200       -5.48562
C          0.07641        9.12637       -3.96519
C          1.38584        7.52190       -5.24751
Te        -3.26438        6.71550       -1.87112
Te        -2.08846        3.04900       -3.87680
C          1.39182        3.93354       -6.71110
C          3.52456        4.53715       -5.69490
O          3.79866       -5.07872       -2.95202
C          6.46277       -4.67150       -4.23810
O          4.09710       -2.64771       -3.83645
I          6.54603       -6.25280       -0.34095
H          9.72365        1.51232       -2.72511
C         10.70929        1.05488       -4.58488
C          9.94128       -0.92544       -5.74333
H          8.35461       -2.02625       -4.77603
C          2.29766       -3.93012       -5.88819
O          0.02886       -2.48059       -4.43786
O         -2.23534        1.19555       -4.42110
O         -2.14983       -1.28162       -4.28486
H          3.10511        1.72256       -6.59425
C          4.50525        1.04504       -8.09266
C          6.12852       -0.59724       -7.35642
H          5.98298       -1.21184       -5.28786
H          9.67759        4.65674       -6.33693
H          6.42320        9.51750       -6.12153
H         -0.50125        9.38257       -3.08159
C          0.21801       10.05887       -4.99788
C          1.50746        8.45744       -6.28022
H          1.85050        6.54995       -5.33737
C         -4.21197        8.07710       -3.24549
O         -3.88886        5.10329       -2.79825
O         -4.15466        2.67840       -3.70710
C         -2.36391        3.90121       -5.81760
H          0.39066        3.53061       -6.61341
C          1.84858        4.41675       -7.94233
C          3.96904        5.01806       -6.93176
H          4.17315        4.58189       -4.82921
Te         3.24649       -6.68562       -1.95354
C          7.85993       -4.55723       -4.20928
C          5.81964       -5.44785       -5.20688
H         11.35473        1.92389       -4.53012
C         10.79110        0.18156       -5.67136
H         10.00521       -1.60937       -6.58308
C          3.19443       -3.33465       -6.78466
C          1.60899       -5.10030       -6.22923
Te        -1.60417       -3.26231       -3.75514
Te        -3.70465       -0.23120       -3.81825
H          4.10082        1.69162       -8.86358
C          5.59634        0.21319       -8.36372
H          6.98244       -1.23360       -7.55932
H         -0.23559       11.03872       -4.89784
C          0.92778        9.72274       -6.15523
H          2.06333        8.19099       -7.17178
C         -5.53592        8.48751       -3.04410
C         -3.48262        8.52423       -4.35302
Te        -5.39380        3.67076       -2.62670
C         -2.88202        3.10339       -6.84388
C         -2.03134        5.24349       -6.04082
H          1.19119        4.38437       -8.80422
C          3.13436        4.95767       -8.05209
H          4.96316        5.44365       -7.00483
O          1.54808       -6.78204       -2.82924
C          4.09764       -8.05599       -3.38091
I          2.55890       -9.41365       -0.03470
I          1.08074       -4.15562       -0.01082
H          8.35203       -3.95533       -3.45208
C          8.61462       -5.22636       -5.17756
C          6.58799       -6.10184       -6.17535
H          4.74286       -5.55161       -5.20107
H         11.51332        0.36308       -6.45956
H          3.75505       -2.45305       -6.49760
C          3.38566       -3.90988       -8.04477
C          1.81761       -5.67154       -7.48977
H          0.91499       -5.55036       -5.53049
O         -2.49420       -5.77080       -2.69790
O         -0.24339       -4.88272       -3.64225
C         -2.33548       -3.94270       -5.64321
O         -6.40787       -0.70714       -2.68759
O         -4.41373       -2.20113       -3.53625
C         -4.55615       -0.15126       -5.77838
H          6.03556        0.20260       -9.35532
H          1.02903       10.44681       -6.95627
H         -6.10085        8.14896       -2.18289
C         -6.13255        9.34636       -3.97224
C         -4.09156        9.38280       -5.27168
H         -2.45219        8.21821       -4.48034
O         -6.60014        1.99785       -3.05865
C         -6.50633        4.67837       -4.14376
I         -2.95970       -0.77943        0.04396
H         -3.14897        2.07124       -6.65240
C         -3.06543        3.65976       -8.11402
C         -2.21911        5.78674       -7.31709
H         -1.62865        5.85149       -5.23995
H          3.48207        5.33679       -9.00698
Te        -0.48043       -6.42137       -2.50090
C          5.31847       -8.69354       -3.12906
C          3.40625       -8.27373       -4.57850
H          9.69611       -5.14921       -5.15737
C          7.98044       -5.99227       -6.16014
H          6.09157       -6.70770       -6.92398
H          4.08126       -3.45050       -8.73833
C          2.69882       -5.07644       -8.39643
H          1.28142       -6.57631       -7.75427
Te        -4.19642       -6.14481       -1.79113
C         -1.54004       -3.76573       -6.78064
C         -3.59861       -4.54005       -5.72850
Te        -7.58950        0.74205       -2.01499
Te        -5.85949       -2.64872       -2.34741
C         -4.00241       -0.92220       -6.80674
C         -5.66097        0.67969       -6.00820
H         -7.15765        9.66420       -3.81986
C         -5.41418        9.79210       -5.08384
H         -3.52535        9.73818       -6.12602
C         -7.90564        4.67956       -4.06880
C         -5.83430        5.32027       -5.18851
H         -3.47837        3.04705       -8.90759
C         -2.73370        4.99776       -8.35002
H         -1.95667        6.82353       -7.49586
C         -0.74138       -7.85598       -4.07007
I         -2.41159       -8.71820       -0.13667
H          5.85139       -8.53003       -2.19967
C          5.85257       -9.55055       -4.09601
C          3.95239       -9.13221       -5.53649
H          2.44888       -7.79625       -4.74411
H          8.57189       -6.51100       -6.90644
H          2.85538       -5.52265       -9.37236
O         -5.09365       -4.63322       -2.52669
C         -4.94132       -7.47903       -3.30749
I         -7.02780       -6.96414       -0.00394
H         -0.56875       -3.29293       -6.69793
C         -2.01313       -4.21135       -8.01973
C         -4.05988       -4.98066       -6.97414
H         -4.21953       -4.65137       -4.84840
C         -9.06904        0.40591       -3.52772
I         -8.78192       -2.28928        0.08528
C         -7.26997       -3.32542       -3.80374
H         -3.15624       -1.56901       -6.61255
C         -4.56625       -0.85986       -8.08526
C         -6.21449        0.73103       -7.29281
H         -6.07885        1.27495       -5.20398
H         -5.88132       10.46203       -5.79715
H         -8.40969        4.17160       -3.25199
C         -8.63599        5.33276       -5.06716
C         -6.57906        5.95661       -6.18602
H         -4.75314        5.33111       -5.22458
H         -2.87969        5.42516       -9.33609
C         -0.11669       -9.10522       -3.95149
C         -1.49888       -7.53416       -5.20062
H          6.79698      -10.04678       -3.90395
C          5.17353       -9.76821       -5.29714
H          3.41542       -9.30911       -6.46211
C         -4.39160       -8.75237       -3.49653
C         -5.98549       -7.01771       -4.11662
H         -1.39429       -4.09006       -8.90213
C         -3.26880       -4.82007       -8.11549
H         -5.03457       -5.44998       -7.03932
C         -9.88847       -0.72748       -3.47820
C         -9.18031        1.33198       -4.57081
C         -7.24513       -2.77860       -5.09035
C         -8.18396       -4.33024       -3.46165
H         -4.14802       -1.46801       -8.87947
C         -5.66951       -0.03504       -8.32746
H         -7.07318        1.36718       -7.47495
H         -9.71924        5.34490       -5.01557
C         -7.97504        5.96448       -6.12451
H         -6.06075        6.45107       -6.99912
H          0.47856       -9.34974       -3.07789
C         -0.25373      -10.03694       -4.98484
C         -1.61475       -8.46844       -6.23496
H         -1.99960       -6.57801       -5.27384
H          5.59103      -10.43817       -6.04063
H         -3.59005       -9.11712       -2.86557
C         -4.89325       -9.56418       -4.51906
C         -6.47862       -7.84124       -5.13197
H         -6.41278       -6.03746       -3.95203
H         -3.62980       -5.16765       -9.07733
H         -9.79762       -1.45102       -2.67562
C        -10.83163       -0.93000       -4.49140
C        -10.12620        1.11610       -5.57611
H         -8.53871        2.20375       -4.59547
H         -6.53940       -1.99750       -5.34301
C         -8.14392       -3.25284       -6.05051
C         -9.08661       -4.78759       -4.42801
H         -8.19745       -4.76031       -2.46483
H         -6.10625        0.00669       -9.31941
H         -8.54709        6.46777       -6.89612
H          0.22473      -11.00557       -4.89587
C         -0.99482       -9.71638       -6.12657
H         -2.20168       -8.21807       -7.11138
H         -4.46521      -10.54809       -4.67161
C         -5.93302       -9.11171       -5.33418
H         -7.29745       -7.48739       -5.74899
H        -11.46041       -1.81213       -4.46159
C        -10.95124       -0.01156       -5.53616
H        -10.21799        1.83230       -6.38578
H         -8.12615       -2.83004       -7.04857
C         -9.06290       -4.25327       -5.71999
H         -9.79757       -5.56353       -4.16731
H         -1.09362      -10.44145       -6.92699
H         -6.32177       -9.75041       -6.11952
H        -11.68419       -0.17440       -6.31854
H         -9.76242       -4.61355       -6.46640
H          1.58665       -0.86650       -6.48563
H          0.78883       -0.19757       -7.75446
H          0.75975        0.11564       -1.55367
H         -0.80796       -0.24295       -1.55651
H         -0.80878       -0.35075        1.61464
H          0.76152       -0.00551        1.62149
H          0.91468       -0.54472        7.76460
H          1.87939       -0.29640        6.46358
O          0.96247       -0.25716        6.83618
O         -0.02553       -0.17959        2.19683
O         -0.02593       -0.05231       -2.13271
O          0.76619       -0.41419       -6.80639
O         -8.82881        2.41691        1.21455
O         -8.71459        2.70159       -1.58212
Se        -9.66170        3.23146       -0.14777
C        -11.25946        2.04788       -0.26716
C        -11.23904        0.78144        0.30551
C        -12.36146        2.52332       -0.97836
C        -12.35872       -0.04152        0.15273
H        -10.36806        0.43892        0.85002
C        -13.47831        1.69557       -1.11831
H        -12.35689        3.51579       -1.41744
C        -13.47345        0.41565       -0.55557
H        -12.34377       -1.03854        0.57603
H        -14.34394        2.04804       -1.66654
H        -14.33883       -0.22630       -0.67197
O          9.07920       -2.41835       -1.74790
O          8.47584       -2.57129        1.02869
Se         9.53868       -3.27035       -0.24955
C         11.17785       -2.23982        0.21846
C         11.73398       -1.37626       -0.71803
C         11.73655       -2.43321        1.48146
C         12.89492       -0.67643       -0.37302
H         11.26009       -1.24540       -1.68462
C         12.90040       -1.73296        1.81023
H         11.27017       -3.09852        2.20114
C         13.47566       -0.85640        0.88435
H         13.33619        0.01096       -1.08479
H         13.35490       -1.87225        2.78445
H         14.37542       -0.31195        1.14577
O          1.69829        7.98165        1.44980
O          2.63562        8.08393       -1.21669
Se         1.96560        9.11741        0.06570
C          3.57174       10.08300        0.75162
C          3.34177       11.05786        1.72588
C          4.84364        9.81138        0.26554
C          4.43088       11.77052        2.23068
H          2.33982       11.26023        2.09028
C          5.92876       10.52643        0.78465
H          5.00367        9.05837       -0.49417
C          5.72147       11.50172        1.76186
H          4.27081       12.53136        2.98554
H          6.92623       10.29818        0.43044
H          6.56464       12.05506        2.15867
